# Supplementary material for: Genomic analysis of the meningococcal ST-4821 complex–Western clade, potential sexual transmission and predicted antibiotic susceptibility and vaccine coverage
Source: PLoS One. 2020 Dec 10;15(12):e0243426. doi: 10.1371/journal.pone.0243426 (PMC7728179; doi:10.1371/journal.pone.0243426)
Supplement: S1 Table — (XLSX) [file pone.0243426.s009.xlsx]

## Sheet: finalfinal
Zhu group	Guo group	lineage (new)	PubMLST ID (shading = newly sequenced)	isolate	country	year	disease	disease notes	serogroup	genogroup	capsule_group	fhbp variant	fHbp_peptide	aniA NEIS1549	aniA NEIS1549 status	NHBA_peptide	gyrA	gyrA mutation	id	parC (NEIS 1525)	parC mutations	penA	no. penA mutations	PorA_VR1	PorA_VR2	PorA	ST (MLST)	clonal_complex (MLST)
		1 (epidemic clone)	92479	341201	China	2009	invasive (unspecified/other)			C	C	1	80	neg	n/a	503	71	T91I	92479	12		1	0	7-2	14	P1.7-2,14	4821	ST-4821 complex
		1 (epidemic clone)	92495	130724	China	2007	carrier			C	C	2	22	neg	n/a	503	71	T91I	92495	12		1	0	7-2	14	P1.7-2,14	4821	ST-4821 complex
		1 (epidemic clone)	92505	130708	China	2007	carrier			NG	NG	2	22	neg	n/a	503	71	T91I	92505	12		1	0	7-2	14	P1.7-2,14	4821	ST-4821 complex
		1 (epidemic clone)	92538	421505	China	2015	carrier			B	B	2	22	neg	n/a	503	71	T91I	92538	12		1	0	7-2	14	P1.7-2,14	4821	ST-4821 complex
		1 (epidemic clone)	92590	441301	China	2012	invasive (unspecified/other)			C	C	1	5	neg	n/a	503	71	T91I	92590	12		1	0	7-2	14	P1.7-2,14	4821	ST-4821 complex
	1 (epidemic clone)	1 (epidemic clone)	58134	NM062	China	2011	invasive (unspecified/other)		C	C	C	2	22	neg	n/a	503	71	T91I	58134	12		1	0	7-2	14	P1.7-2,14	4821	ST-4821 complex
I	1 (epidemic clone)	1 (epidemic clone)	12672	053442	China	2004	invasive (unspecified/other)		C	C	C	1	80	neg	n/a	503	71	T91I	12672	12		1	0	7-2	14	P1.7-2,14	4821	ST-4821 complex
	1 (epidemic clone)	1 (epidemic clone)	58133	NM001	China	2005	invasive (unspecified/other)		C	C	C	1	80	neg	n/a	503	71	T91I	58133	12		1	0	7-2	14	P1.7-2,14	4821	ST-4821 complex
		1 (epidemic clone)	92582	321102	China	2009	invasive (unspecified/other)			C	C	1	80	neg	n/a	503	71	T91I	92582	12		1	0	7-2	14	P1.7-2,14	4821	ST-4821 complex
		1 (epidemic clone)	92583	341403	China	2012	invasive (unspecified/other)			C	C	1	80	neg	n/a	503	71	T91I	92583	12		1	0	7-2	14	P1.7-2,14	4821	ST-4821 complex
		1 (epidemic clone)	92593	621001	China	2010	invasive (unspecified/other)			C	C	1	80	neg	n/a	503	71	T91I	92593	12		1	0	7-2	14	P1.7-2,14	4821	ST-4821 complex
		1 (epidemic clone)	92577	140501	China	2005	invasive (unspecified/other)			C	C	1	276	neg	n/a	503	71	T91I	92577	12		1	0	7-2	14	P1.7-2,14	4821	ST-4821 complex
I	1 (epidemic clone)	1 (epidemic clone)	57851	220601	China	2006	meningitis		C	C	C	1	80	neg	n/a	503	71	T91I	57851	12		1	0	7-2	14	P1.7-2,14	4821	ST-4821 complex
I	1 (epidemic clone)	1 (epidemic clone)	57871	330505	China	2005	meningitis		C	C	C	1	80	neg	n/a	503	71	T91I	57871	12		1	0	7-2	14	P1.7-2,14	4821	ST-4821 complex
I	1 (epidemic clone)	1 (epidemic clone)	57872	341215	China	2011	meningitis		B	B	B	1	80	neg	n/a	partial seq	71	T91I	57872	12		1	0	7-2	14	P1.7-2,14	4821	ST-4821 complex
I	1 (epidemic clone)	1 (epidemic clone)	57869	320501	China	2005	meningitis		C	C	C	1	276	neg	n/a	503	71	T91I	57869	12		1	0	7-2	14	P1.7-2,14	4820	ST-4821 complex
		1 (epidemic clone)	88950	NIID652	Japan	2017	septicaemia		C	C	C	3	31	neg	n/a	503	71	T91I	88950	1538	S87I	1	0	7-2	14	P1.7-2,14	4821	ST-4821 complex
		1 (epidemic clone)	85961	Nm311114	China	2011	invasive (unspecified/other)		B	B	B	1	80	neg	n/a	503	71	T91I	85961	12		887	0	7-2	14	P1.7-2,14	9455	ST-4821 complex
		1 (epidemic clone)	92500	310819	China	2007	carrier			C	C	2	22	neg	n/a	503	71	T91I	92500	12		NK	NK	7-2	14	P1.7-2,14	4821	ST-4821 complex
		1 (epidemic clone)	92502	360522	China	2005	carrier			C	C	1	80	neg	n/a	503	71	T91I	92502	12		NK	NK	7-2	14	P1.7-2,14	4821	ST-4821 complex
		1	92506	100901	China	2008	carrier			C	C	1	419	neg	n/a	503	71	T91I	92506	779		1	0	12-1	16-8	P1.12-1,16-8	10737	ST-4821 complex
	1	1	41444	NM11003	China	2011	invasive (unspecified/other)		C	C	C	1	419	neg	n/a	503	71	T91I	41444	12		1	0	12-1	16-8	P1.12-1,16-8	4821	ST-4821 complex
		1	92570	101013	China	2009	invasive (unspecified/other)			C	C	1	419	neg	n/a	503	71	T91I	92570	781		1	0	12-1	16-8	P1.12-1,16-8	4821	ST-4821 complex
		1	92588	431004	China	2008	invasive (unspecified/other)			C	C	1	419	neg	n/a	503	71	T91I	92588	781		1	0	12-1	16-8	P1.12-1,16-8	4821	ST-4821 complex
		1	92569	100701	China	2007	invasive (unspecified/other)			C	C	1	546	neg	n/a	503	71	T91I	92569	781		1	0	12-1	16-8	P1.12-1,16-8	4821	ST-4821 complex
I	1	1	57853	100603	China	2005	meningitis		C	C	C	1	419	neg	n/a	503	71	T91I	57853	12		1	0	12-1	16-8	P1.12-1,16-8	4821	ST-4821 complex
I	1	1	57862	420718	China	2007	meningitis		C	C	C	1	419	neg	n/a	503	71	T91I	57862	781		1	0	12-1	16-8	P1.12-1,16-8	11920	ST-4821 complex
I	1	1	57863	100601	China	2005	meningitis		C	C	C	1	419	neg	n/a	503	71	T91I	57863	779		1	0	12-1	16-8	P1.12-1,16-8	10737	ST-4821 complex
		1	92525	131724	China	2016	invasive (unspecified/other)			C	C	1	419	neg	n/a	1416	71	T91I	92525	1566		4	0	12-1	16-8	P1.12-1,16-8	9792	ST-4821 complex
		1	92526	131725	China	2016	invasive (unspecified/other)			C	C	1	419	neg	n/a	1416	71	T91I	92526	1566		4	0	12-1	16-8	P1.12-1,16-8	9792	ST-4821 complex
		1	92527	131726	China	2016	invasive (unspecified/other)			C	C	1	419	neg	n/a	1416	71	T91I	92527	1566		4	0	12-1	16-8	P1.12-1,16-8	9792	ST-4821 complex
		1	92574	131258	China	2012	invasive (unspecified/other)			C	C	1	419	neg	n/a	1416	71	T91I	92574	12		900	5	12-1	16-8	P1.12-1,16-8	9792	ST-4821 complex
		1	92498	130907	China	2009	carrier			C	C	2	22	neg	n/a	503	71	T91I	92498	12		1	0	18	25-11	P1.18,25-11	4821	ST-4821 complex
		1	92508	131457	China	2014	invasive (unspecified/other)			B	B	3	31	neg	n/a	1221	71	T91I	92508	12		890	5	20	23	P1.20,23	12781	ST-4821 complex
		1	92572	120601	China	2005	invasive (unspecified/other)			C	C	2	1237	neg	n/a	503	71	T91I	92572	12		1	0	20	23-1	P1.20,23-1	4821	ST-4821 complex
		1	92579	211307	China	2011	invasive (unspecified/other)			C	C	trunc	trunc	neg	n/a	503	71	T91I	92579	12		1	0	20	23-1	P1.20,23-1	4821	ST-4821 complex
I	1	1	57852	440902	China	2008	meningitis		B	B	B	2	22	neg	n/a	503	71	T91I	57852	12		1	0	20	23-1	P1.20,23-1	4821	ST-4821 complex
I	1	1	57855	130803	China	2008	carrier		C	C	C	2	22	neg	n/a	503	71	T91I	57855	12		NK	0	20	23-1	P1.20,23-1	6928	ST-4821 complex
		1	92518	101767	China	2016	carrier			B	B	2	22	neg	n/a	1414	71	T91I	92518	782		893	5	20	23-2	P1.20,23-2	14750	ST-4821 complex
I	1	1	57854	131148	China	2011	carrier		C	C	C	2	22	neg	n/a	503	71	T91I	57854	782		1	0	20	23-28	P1.20,23-28	9936	ST-4821 complex
		1	92489	611001	China	2009	carrier			B	B	1	420	neg	n/a	1247	71	T91I	92489	1541	S88P	1	0	20	23-28	P1.20,23-28	4821	ST-4821 complex
		1	92573	130901	China	2009	invasive (unspecified/other)			C	C	1	1238	neg	n/a	503	71	T91I	92573	12		1	0	20	23-28	P1.20,23-28	4821	ST-4821 complex
		1	92488	421301	China	2013	invasive (unspecified/other)			B	B	1	420	neg	n/a	503	71	T91I	92488	12		1	0	20	23-3	P1.20,23-3	4821	ST-4821 complex
		1	92567	JX2005-119	China	2005	NK			B	B	2	22	neg	n/a	503	71	T91I	92567	1569		1	0	20	23-7	P1.20,23-7	4821	ST-4821 complex
		1	92581	320701	China	2007	invasive (unspecified/other)			C	C	1	419	neg	n/a	503	326	T91I	92581	12		1	0	20	23-7	P1.20,23-7	4821	ST-4821 complex
I	1	1	57870	320503	China	2005	meningitis		C	C	C	1	419	neg	n/a	partial seq	71	T91I	57870	12		NK	NK	20	23-9	P1.20,23-9	4821	ST-4821 complex
		1	92476	22200124	China	2009	carrier			NG	NG	2	22	neg	n/a	503	71	T91I	92476	12		1	0	20	9	P1.20,9	4821	ST-4821 complex
		1	92504	431410	China	2014	carrier			C	C	2	22	neg	n/a	503	71	T91I	92504	12		3	0	20	9	P1.20,9	4821	ST-4821 complex
		1	92545	431205	China	2011	carrier			B	B	2	22	neg	n/a	503	71	T91I	92545	12		3	0	20	9	P1.20,9	4821	ST-4821 complex
		1	92503	431401	China	2014	carrier			C	C	3	31	neg	n/a	503	71	T91I	92503	12		1	0	21-2	23-6	P1.21-2,23-6	4821	ST-4821 complex
		1	92501	320802	China	2008	carrier			C	C	2	22	neg	n/a	503	71	T91I	92501	12		NK	NK	7-2	14-31	P1.7-2,14-31	4821	ST-4821 complex
		1	92589	431210	China	2012	invasive (unspecified/other)			B	B	2	22	neg	n/a	503	71	T91I	92589	12		1	0	7-2	9	P1.7-2,9	4821	ST-4821 complex
		2a	92494	431421	China	2014	carrier			B	B	2	16	52	in frame	1240	12	n	92494	779		1	0	19	13-39	P1.19,13-39	12767	ST-4821 complex
		2a	92559	431416	China	2014	carrier			B	B	2	16	52	in frame	1240	12	n	92559	779		1	0	19	13-39	P1.19,13-39	12767	ST-4821 complex
		2a	92560	431417	China	2014	carrier			B	B	2	16	52	in frame	1240	12	n	92560	779		1	0	19	13-39	P1.19,13-39	12767	ST-4821 complex
		2a	92555	431404	China	2014	carrier			B	B	2	16	287	in frame	910	12	n	92555	779		1	0	20	23-1	P1.20,23-1	14754	ST-4821 complex
		2a	92556	431405	China	2014	carrier			B	B	2	16	287	in frame	910	12	n	92556	779		1	0	20	23-1	P1.20,23-1	5664	ST-4821 complex
		2a	92562	441310	China	2013	carrier			B	B	2	16	287	in frame	910	12	n	92562	779		1	0	20	23-1	P1.20,23-1	5664	ST-4821 complex
		2a	92554	431345	China	2013	carrier			B	B	2	16	287	in frame	910	12	n	92554	779		1	0	20	23-7	P1.20,23-7	5664	ST-4821 complex
II	2	2a	57856	340552	China	2005	carrier		B	B	B	2	18	287	in frame	73	12	n	57856	779		1	0	21-2	28	P1.21-2,28	4897	ST-4821 complex
II	2	2a	57858	100572	China	2005	carrier		C	C	C	2	16	287	in frame	73	12	n	57858	779		2	0	20	23	P1.20,23	5610	ST-4821 complex
		2a	92592	441407	China	2014	invasive (unspecified/other)			B	B	1	480	287	in frame	910	12	n	92592	779		10	5	20	23	P1.20,23	9454	ST-4821 complex
		2a	92563	441408	China	2014	invasive (unspecified/other)			B	B	2	16	287	in frame	910	12	n	92563	779		897	5	20	23-7	P1.20,23-7	5664	ST-4821 complex
		2a	92561	431418	China	2014	carrier			B	B	2	16	53	in frame	910	71	T91I	92561	779		1	0	20	23	P1.20,23	5664	ST-4821 complex
		2a	92591	441308	China	2013	invasive (unspecified/other)			B	B	2	16	53	in frame	910	71	T91I	92591	779		1	0	20	23-28	P1.20,23-28	5664	ST-4821 complex
		2a	92540	421513	China	2015	carrier			B	B	2	16	287	in frame	910	71	T91I	92540	779		1	0	20	23	P1.20,23	5664	ST-4821 complex
		2a	92584	421311	China	2013	carrier			B	B	2	16	287	in frame	910	71	T91I	92584	779		1	0	20	23-28	P1.20,23-28	5664	ST-4821 complex
		2a	92524	131337	China	2013	carrier			B	B	2	16	708	in frame	910	71	T91I	92524	779		1	0	20	23	P1.20,23	5664	ST-4821 complex
		2a	92546	431206	China	2011	carrier			B	B	2	16	708	in frame	910	71	T91I	92546	779		1	0	20	23-7	P1.20,23-7	5664	ST-4821 complex
		2a	92550	431332	China	2013	carrier			B	B	2	16	708	in frame	910	71	T91I	92550	779		1	0	20	23-9	P1.20,23-9	5664	ST-4821 complex
		2a	92515	21300235	China	2009	carrier			cnl	cnl	2	16	708	in frame	910	71	T91I	92515	779		1	0	20-1	23-7	P1.20-1,23-7	5664	ST-4821 complex
		2a	92535	411405	China	2013	carrier			B	B	2	16	708	in frame	910	71	T91I	92535	779		883	5	20	23-7	P1.20,23-7	5664	ST-4821 complex
		2a	92564	12145	China	2014	carrier			B	B	2	16	53	in frame	910	71	T91I	92564	1568	E91K	898	5	20-3	23-2	P1.20-3,23-2	5664	ST-4821 complex
		2a	92571	101715	China	2016	carrier			B	B	2	16	708	in frame	910	71	T91I	92571	1568	E91K	899	5	20	23	P1.20,23	5664	ST-4821 complex
		2a	92578	141722	China	2017	invasive (unspecified/other)			B	B	2	1240	287	in frame	910	97	T91I	92578	779		903	5	20	23	P1.20,23	5664	ST-4821 complex
		2a	92553	431343	China	2013	carrier			B	B	2	585	287	in frame	688	98	T91I	92553	779		1	0	20	23	P1.20,23	5664	ST-4821 complex
		2a	92565	130648	China	2006	carrier			B	B	2	16	287	in frame	688	98	T91I	92565	779		1	0	20	23-1	P1.20,23-1	14755	ST-4821 complex
		2a	92551	431339	China	2013	carrier			B	B	2	16	287	in frame	688	98	T91I	92551	779		1	0	20	23-2	P1.20,23-2	5664	ST-4821 complex
		2a	92537	421502	China	2015	carrier			B	B	2	16	287	in frame	688	98	T91I	92537	779		1	0	20	23-7	P1.20,23-7	5664	ST-4821 complex
		2a	85960	Nm311113	China	2011	invasive (unspecified/other)		B	B	B	1	275	287	in frame	688	113	T91I	85960	779		3	0	20	23-3	P1.20,23-3	9454	ST-4821 complex
		2a	92552	431340	China	2013	carrier			B	B	2	16	287	in frame	10	116	T91I	92552	779		1	0	20-3	23-6	P1.20-3,23-6	5664	ST-4821 complex
		2a	92480	100516	China	2005	carrier			B	B	2	16	287	in frame	688	152	D95N	92480	779		157	0	20	23	P1.20,23	9454	ST-4821 complex
II	2	2a	57857	34173	China	2011	carrier		B	B	B	2	21	287	in frame	357	171	T91I	57857	779		69	0	20	23-18	P1.20,23-18	9477	ST-4821 complex
		2a	92482	231003	China	2009	carrier			B	B	2	16	287	in frame	73	221	T91I	92482	779		398	0	20	23-1	P1.20,23-1	12300	ST-4821 complex
		2a	92585	421315	China	2013	carrier			B	B	2	16	51	in frame	688	230	T91I	92585	NEW	S87I	1	0	18	25	P1.18,25	9454	ST-4821 complex
		2a	92493	140901	China	2009	carrier			B	B	2	16	51	in frame	697	230	T91I	92493	779		1	0	20-3	23-9	P1.20-3,23-9	8241	ST-4821 complex
		2a	92510	421616	China	2016	carrier			NG	NG	2	16	287	in frame	910	249	T91I	92510	779		1	0	20	23-1	P1.20,23-1	5664	ST-4821 complex
		2a	92509	421615	China	2016	carrier			B	B	2	16	287	in frame	910	318	T91I	92509	779		1	0	20	23-1	P1.20,23-1	10235	ST-4821 complex
		2a	92513	651645	China	2016	carrier			B	B	2	16	287	in frame	688	319	T91I	92513	779		891	5	22	26	P1.22,26	5664	ST-4821 complex
		2a	92532	411206	China	2011	carrier			B	B	2	16	732	in frame	1227	321	T91I	92532	NEW		1	0	20	23-7	P1.20,23-7	14752	ST-4821 complex
		2a	92536	421203	China	2012	carrier			B	B	2	16	287	in frame	910	322	T91I	92536	779		1	0	20	23-9	P1.20,23-9	10235	ST-4821 complex
		2a	92539	421512	China	2015	carrier			B	B	2	16	287	in frame	910	323	T91I	92539	779		894	5	20	23-6	P1.20,23-6	5664	ST-4821 complex
		2a	92544	431203	China	2011	carrier			B	B	2	16	739	fs	688	324	T91I	92544	779		895	5	20	23-7	P1.20,23-7	5664	ST-4821 complex
		2a	92549	431331	China	2013	carrier			B	B	2	16	57	in frame	688	325	T91I	92549	779		1	0	20	23-1	P1.20,23-1	5664	ST-4821 complex
		2a	92548	431314	China	2012	carrier			B	B	2	16	57	in frame	688	325	T91I	92548	779		1	0	20	23-3	P1.20,23-3	5664	ST-4821 complex
		2a	92486	420703	China	2007	carrier			B	B	2	16	729	in frame	73	12	n	92486	582		1	0	20	23-19	P1.20,23-19	12311	ST-4821 complex
		2a	92485	341216	China	2011	carrier			B	B	2	16	287	in frame	1232	113	T91I	92485	779		1	0	20-7	23-1	P1.20-7,23-1	8241	ST-4821 complex
		2a	92530	341219	China	2011	carrier			B	B	2	16	287	in frame	1232	113	T91I	92530	779		1	0	20-7	23-7	P1.20-7,23-7	8241	ST-4821 complex
		2a	92533	411401	China	2013	carrier			B	B	2	16	54	in frame	1421	277	T91I	92533	779		843	5	22	23	P1.22,23	9763	ST-4821 complex
		2a	92534	411402	China	2013	carrier			B	B	2	16	54	in frame	1421	277	T91I	92534	779		843	5	22	23-28	P1.22,23-28	9763	ST-4821 complex
		2a	92478	21200186	China	2009	carrier			X	X	2	16	736	fs	1417	315	T91I	92478	582		888	5	21	3	P1.21,3	8707	ST-4821 complex
II	2	2b	57859	440501	China	2005	meningitis		C	C	C	1	420	287	in frame	697	12	n	57859	779		1	0	20-3	23	P1.20-3,23	4831	ST-4821 complex
	2	2b	58135	NM193	China	1972	carrier		C	C	C	2	404	287	in frame	697	12	n	58135	779		1	0	20-3	23-1	P1.20-3,23-1	3436	ST-4821 complex
		2b	92475	JX80227	China	1980	carrier			B	B	2	404	287	in frame	697	12	n	92475	779		1	0	20-3	23-7	P1.20-3,23-7	5632	ST-4821 complex
		2b	57881	421613	China	2016	carrier		W	W	W	2	404	287	in frame	697	294	T91I	57881	779		1	0	5-3	10-112	P1.5-3,10-112	8491	ST-4821 complex
		2b	57874	651708	China	2017	carrier		W	Y	discrepancy	2	404	287	in frame	697	294	T91I	57874	779		1	0	5-3	10-2	P1.5-3,10-2	8491	ST-4821 complex
		2b	57875	651402	China	2014	carrier		W	W	W	2	404	287	in frame	697	294	T91I	57875	779		1	0	5-3	10-2	P1.5-3,10-2	8491	ST-4821 complex
		2b	57879	141303	China	2013	carrier		W	W	W	2	404	287	in frame	697	294	T91I	57879	779		1	0	5-3	10-2	P1.5-3,10-2	8491	ST-4821 complex
		2b	57882	101703	China	2016	carrier		W	W	W	2	404	287	in frame	697	294	T91I	57882	779		1	0	5-3	10-2	P1.5-3,10-2	8491	ST-4821 complex
		2b	92595	131312	China	2013	carrier			W	W	2	404	287	in frame	697	294	T91I	92595	779		1	0	5-3	10-2	P1.5-3,10-2	8491	ST-4821 complex
		2b	57877	130943	China	2009	carrier		W	NG	discrepancy	2	404	287	in frame	697	294	T91I	57877	779		1	0	5-3	10-25	P1.5-3,10-25	8491	ST-4821 complex
		2b	57880	411609	China	2014	carrier		W	W	W	1	1225	287	in frame	697	294	T91I	57880	779		351	5	5-3	10-2	P1.5-3,10-2	8491	ST-4821 complex
		2b	57876	130903	China	2009	carrier		W	NG	discrepancy	2	404	287	in frame	697	294	T91I	57876	779		882	0	5-3	10-2	P1.5-3,10-2	8491	ST-4821 complex
		2b	57878	131728	China	2016	carrier		W	W	W	2	404	287	in frame	697	294	T91I	57878	779		883	5	5-3	10-111	P1.5-3,10-111	13991	ST-4821 complex
		2b	92499	210713	China	2007	carrier			C	C	2	404	737	fs	697	306	T91I	92499	779		1	0	20-3	23	P1.20-3,23	3436	ST-4821 complex
		2b	92474	GX200201	China	2002	invasive (unspecified/other)			C	C	1	420	287	in frame	1423	12	n	92474	779		1	0	20-3	23	P1.20-3,23	4831	ST-4821 complex
		2c	92477	450522	China	2005	invasive (unspecified/other)			B	B	3	31	8	in frame	669	12	n	92477	275		1	0	20	14	P1.20,14	3200	ST-4821 complex
		2c	92531	360547	China	2005	carrier			B	B	2	16	8	in frame	669	12	n	92531	1182		1	0	20	23-30	P1.20,23-30	14751	ST-4821 complex
		2c	92481	130925	China	2009	carrier			B	B	1	13	8	in frame	697	12	n	92481	275		1	0	20	23-6	P1.20,23-6	12276	ST-4821 complex
		2c	92507	130924	China	2009	carrier			B	B	1	13	8	in frame	697	12	n	92507	275		1	0	20	23-6	P1.20,23-6	12276	ST-4821 complex
		2c	92519	130916	China	2009	carrier			B	B	1	13	8	in frame	697	12	n	92519	275		1	0	20	23-6	P1.20,23-6	12276	ST-4821 complex
		2c	92520	130917	China	2009	carrier			B	B	1	13	8	in frame	697	12	n	92520	275		1	0	20	23-6	P1.20,23-6	12276	ST-4821 complex
II	2	2c	57865	311112	China	2011	meningitis		B	B	B	2	16	287	in frame	669	12	n	57865	779		1	0	20	13-1	P1.20,13-1	5798	ST-4821 complex
	2	2c	58132	NM323	China	1977	carrier		B	B	B	2	16	287	in frame	669	12	n	58132	779		1	0	20	23	P1.20,23	5798	ST-4821 complex
		2c	92568	N2005-309	China	2005	NK			B	B	2	16	287	in frame	669	12	n	92568	1182		1	0	20-4	23	P1.20-4,23	3200	ST-4821 complex
		2c	92529	340815	China	2007	carrier			B	B	2	16	287	in frame	1418	12	n	92529	1182		1	0	20-4	23-6	P1.20-4,23-6	3200	ST-4821 complex
		2c	92487	421102	China	2011	carrier			B	B	2	16	287	in frame	1239	12	n	92487	275		1	0	20-5	14	P1.20-5,14	3200	ST-4821 complex
		2c	92492	130711	China	2007	carrier			B	B	2	16	730	in frame	9	12	n	92492	275		1	0	20	23	P1.20,23	12274	ST-4821 complex
		2c	92558	431415	China	2014	carrier			B	B	2	326	8	in frame	1422	12	n	92558	275		293	5	20-8	23	P1.20-8,23	3200	ST-4821 complex
		2c	92557	431414	China	2014	carrier			B	B	2	326	733	in frame	1422	12	n	92557	275		293	5	20-8	23-2	P1.20-8,23-2	3200	ST-4821 complex
		2c	92547	431306	China	2012	carrier			B	B	2	16	56	in frame	697	12	n	92547	14		896	5	12-1	16-8	P1.12-1,16-8	14753	ST-4821 complex
		2c	92596	411306	China	2012	carrier			B	B	2	16	56	in frame	697	12	n	92596	14		896	5	12-1	16-8	P1.12-1,16-8	14753	ST-4821 complex
		2c	92576	131343	China	2013	invasive (unspecified/other)			B	B	3	1239	287	in frame	669	12	n	92576	779		902	5	20	13-1	P1.20,13-1	10607	ST-4821 complex
	2	2c	58130	NM040	China	2007	invasive (unspecified/other)		B	B	B	2	16	287	in frame	669	23	n	58130	779		1	0	20	13-1	P1.20,13-1	5798	ST-4821 complex
		2c	92580	310827	China	2007	invasive (unspecified/other)			B	B	2	16	287	in frame	669	23	n	92580	779		1	0	20	13-1	P1.20,13-1	5798	ST-4821 complex
		2c	92541	421514	China	2015	carrier			B	B	2	16	8	in frame	697	71	T91I	92541	275		1	0	20	23-1	P1.20,23-1	3200	ST-4821 complex
		2c	92542	421515	China	2015	carrier			B	B	2	16	8	in frame	697	71	T91I	92542	275		1	0	20	23-1	P1.20,23-1	3200	ST-4821 complex
		2c	92543	421516	China	2015	carrier			B	B	2	16	8	in frame	697	71	T91I	92543	275		1	0	20	23-1	P1.20,23-1	3200	ST-4821 complex
	2	2c	58131	NM050	China	2009	carrier		B	B	B	2	16	287	in frame	669	71	T91I	58131	780		1	0	20	13-2	P1.20,13-2	5798	ST-4821 complex
		2c	92517	101701	China	2016	carrier			B	B	2	16	287	in frame	669	71	T91I	92517	779		1	0	20	13-7	P1.20,13-7	14749	ST-4821 complex
		2c	92483	320809	China	2008	carrier			B	B	2	16	728	in frame	669	71	T91I	92483	1182		1	0	20	23-26	P1.20,23-26	3200	ST-4821 complex
		2c	92575	131259	China	2011	invasive (unspecified/other)			B	B	2	16	8	in frame	669	71	T91I	92575	275		901	5	20	14	P1.20,14	9754	ST-4821 complex
		2c	92523	131141	China	2011	carrier			B	B	2	16	8	in frame	669	92	T91I	92523	275		1	0	18	25	P1.18,25	3200	ST-4821 complex
		2c	92521	131139	China	2011	carrier			B	B	2	16	8	in frame	669	92	T91I	92521	275		1	0	20	14	P1.20,14	3200	ST-4821 complex
		2c	92522	131140	China	2011	carrier			B	B	2	16	8	in frame	669	92	T91I	92522	275		1	0	20	14	P1.20,14	3200	ST-4821 complex
		2c	52365	Nm376	China	2013	carrier		B	B	B	2	16	399	in frame	669	116	T91I	52365	1245	S87I	1	0	12-24	13-2	P1.12-24,13-2	3200	ST-4821 complex
II	2	2c	57866	100530	China	2005	carrier		B	B	B	2	16	7	in frame	1212	173	T91V	57866	784		1	0	20-3	23	P1.20-3,23	5614	ST-4821 complex
II	2	2c	57867	321114	China	2011	meningitis		B	B	B	1	574	8	in frame	1230	175	T91I	57867	1268		692	5	20	23-3	P1.20,23-3	3200	ST-4821 complex
		2c	92484	340803	China	2007	invasive (unspecified/other)			B	B	2	16	287	in frame	1231	316	T91I	92484	779		1	0	20	13-2	P1.20,13-2	5798	ST-4821 complex
		2c	92514	651675	China	2016	carrier			B	B	2	16	287	in frame	669	320	T91I	92514	1182		892	0	22	23	P1.22,23	14747	ST-4821 complex
		2c	92586	421401	China	2013	invasive (unspecified/other)			B	B	2	16	734	in frame	669	327	T91I	92586	NEW		904	0	21	3	P1.21,3	12316	ST-4821 complex
II	2	2c	57868	370601	China	2005	meningitis		C	C	C	1	547	219	in frame	1420	Partial	T91I	57868	785		4	0	20	23	P1.20,23	3200	ST-4821 complex
		2c	92594	651712	China	2017	carrier			C	C	del	del	7	in frame	669	146	T91I	92594	1182		552	0	22	14	P1.22,14	14756	ST-4821 complex
		2c	92490	651301	China	2013	carrier			B	B	2	16	50	in frame	669	146	T91I	92490	1182		552	0	22	14	P1.22,14	12790	ST-4821 complex
		2c	92511	651616	China	2016	carrier			C	C	2	16	50	in frame	669	146	T91I	92511	1182		552	0	22	14	P1.22,14	12790	ST-4821 complex
		2c	92512	651632	China	2016	carrier			C	C	2	16	50	in frame	669	146	T91I	92512	1182		552	0	22	14	P1.22,14	14746	ST-4821 complex
		2c RoW	85386	1960764	Spain	2018	anogenital	urethral swab		B	B	2	16	8	in frame	669	12	n	85386	275		7	5	17-6	23	P1.17-6,23	14840	ST-8 complex
		2c RoW	54043	M37121	Brazil	2014	carrier			B	B	2	16	8	in frame	669	12	n	54043	275		9	5	17-6	23-6	P1.17-6,23-6	3200	ST-4821 complex
		2c RoW	85862	EF-403	Greece	2018	carrier	throat swab	B	B	B	2	16	8	in frame	669	12	n	85862	275		9	5	17-6	23	P1.17-6,23	3200	ST-4821 complex
		2c RoW	57388	23984	Ireland	2017	carrier	throat swab		B	B	2	16	8	in frame	669	12	n	57388	275		9	5	17-6	23	P1.17-6,23	3200	ST-4821 complex
		2c RoW	57406	24102	Ireland	2017	carrier	throat swab		B	B	2	16	8	in frame	669	12	n	57406	275		9	5	17-6	23	P1.17-6,23	13427	ST-4821 complex
		2c RoW	63035	NmissMEN27	Italy	2016	carrier		B	B	B	2	16	8	in frame	669	12	n	63035	NK		9	5	17-6	23	P1.17-6,23	3469	ST-4821 complex
		2c RoW	84081	2962	Italy	2017	invasive (unspecified/other)		B	B	B	2	16	8	in frame	669	12	n	84081	275		9	5	17-6	23	P1.17-6,23	3469	ST-4821 complex
		2c RoW	89338	M18 051108	Malta	2018	carrier	throat swab	B	B	B	2	16	8	in frame	669	12	n	89338	275		9	5	17-6	23-6	P1.17-6,23-6	13427	ST-4821 complex
		2c RoW	83772	MCbar-735	Sweden	2018	carrier	throat swab		B	B	2	16	8	in frame	669	12	n	83772	275		9	5	17-6	23-6	P1.17-6,23-6	3469	ST-4821 complex
		2c RoW	31202	NM10364	UK [England]	2013	anogenital	rectal swab		B	B	2	16	8	in frame	669	12	n	31202	275		9	5	17-6	23	P1.17-6,23	3200	ST-4821 complex
		2c RoW	31186	NM8652	UK [England]	2011	anogenital	rectal swab		B	B	2	16	8	in frame	698	12	n	31186	275		9	5	20	23	P1.20,23	3200	ST-4821 complex
		2c RoW	31195	NM9658	UK [England]	2012	anogenital	rectal swab		B	B	2	16	8	in frame	669	12	n	31195	275		9	5	20	23-2	P1.20,23-2	3200	ST-4821 complex
		2c RoW	58862	SMG_17_968	UK [Scotland]	2017	anogenital	rectal swab		B	B	2	16	8	in frame	0	12	n	58862	275		9	5	17-6	23	P1.17-6,23	3200	ST-4821 complex
		2c RoW	59074	SMG_18_404	UK [Scotland]	2018	anogenital	urethral swab		C	C	2	16	8	in frame	669	12	n	59074	275		9	5	17-6	23	P1.17-6,23	3200	ST-4821 complex
		2c RoW	61184	NmissMEN55	Italy	2016	carrier		B	B	B	2	16	228	in frame	669	12	n	61184	275		9	5	17-6	23-6	P1.17-6,23-6	3200	ST-4821 complex
		2c RoW	37735	M14 240580	UK [England]	2014	invasive (unspecified/other)		B	B	B	3	316	228	in frame	669	12	n	37735	275		9	5	17-6	23	P1.17-6,23	3200	ST-4821 complex
		2c RoW	59274	NM02740	USA	2007	carrier	throat swab	NG	B	B	2	16	1	fs	234	12	n	59274	275		884	5	20	23	P1.20,23	6595	ST-4821 complex
		diffuse	92491	HEB85-3	China	1985	NK			B	B	2	22	709	fs	669	12	n	92491	779		1	0	20	23	P1.20,23	4821	ST-4821 complex
		diffuse	86031	NmSX78005	China	1978	carrier		C	C	C	2	22	709	fs	669	12	n	86031	779		1	0	20	23-7	P1.20,23-7	4980	ST-4821 complex
II	2	diffuse	57861	421007	China	2009	carrier		B	B	B	2	16	287	in frame	669	12	n	57861	779		1	0	12-11	16-8	P1.12-11,16-8	4821	ST-4821 complex
		diffuse	92473	HA80146	China	1980	carrier			C	C	2	22	735	fs	669	12	n	92473	779		NK	NK	20	23-7	P1.20,23-7	4821	ST-4821 complex
II	2	diffuse	57860	100514	China	2005	carrier		C	C	C	2	16	218	in frame	669	203	T91I	57860	783		1	0	20	23-1	P1.20,23-1	4832	ST-4821 complex
	2	diffuse	58136	NM205	China	1973	carrier		C	C	C	2	16	287	in frame	669	4	n	58136	779		1	0	20	23-2	P1.20,23-2	4821	ST-4821 complex
		diffuse	92528	JX210298	China	1980	NK			B	B	2	16	738	fs	669	12	n	92528	1567		1	0	7-2	14	P1.7-2,14	5648	ST-4821 complex
	2	diffuse	58137	NM313	China	1977	carrier		C	C	C	2	16	218	in frame	669	12	n	58137	1267		1	0	20	23-1	P1.20,23-1	4821	ST-4821 complex
		diffuse	92566	ZJ85-1169	China	1985	invasive (unspecified/other)			B	B	2	16	218	in frame	669	12	n	92566	779		1	0	20	23-7	P1.20,23-7	4821	ST-4821 complex
		diffuse	85987	Nm441107	China	2011	invasive (unspecified/other)		B	B	B	2	16	629	in frame	1242	12	n	85987	1471		1	0	19	15	P1.19,15	9456	ST-4821 complex
		diffuse	92516	101105	China	2011	carrier			B	B	2	16	731	in frame	669	12	n	92516	779		1	0	20	23-6	P1.20,23-6	14748	ST-4821 complex
II	2	diffuse	57864	360624	China	2006	carrier		C	C	C	2	16	218	in frame	1419	114	T91I	57864	779		4	0			P1.,	5473	ST-4821 complex
		diffuse	92496	130811	China	2008	carrier			C	C	2	16	218	in frame	1415	317	T91I	92496	779		889	0	21-2	13-9	P1.21-2,13-9	5473	ST-4821 complex
		diffuse	92497	130814	China	2008	carrier			C	C	2	16	218	in frame	1415	317	T91I	92497	779		889	0	21-2	13-9	P1.21-2,13-9	5473	ST-4821 complex
		diffuse	92587	431002	China	2009	invasive (unspecified/other)			B	B	3	1239	287	in frame	1101	328	T91I	92587	779		905	5	20	23-1	P1.20,23-1	8920	ST-4821 complex
